# Supplementary material for: Prediction analysis of carbon emission in China’s electricity industry based on the dual carbon background
Source: PLoS One. 2024 May 17;19(5):e0302068. doi: 10.1371/journal.pone.0302068 (PMC11101092; doi:10.1371/journal.pone.0302068)
Supplement: S3 File — (ZIP) [file pone.0302068.s003.zip]

Archive with 12 entries (11 files):
- China Electric Power Yearbook 2001-2021/
- China Electric Power Yearbook 2001-2021/2017.xlsx
- China Electric Power Yearbook 2001-2021/统计资料-2001.pdf
- China Electric Power Yearbook 2001-2021/统计资料-2003.pdf
- China Electric Power Yearbook 2001-2021/统计资料-2005.pdf
- China Electric Power Yearbook 2001-2021/统计资料-2007.pdf
- China Electric Power Yearbook 2001-2021/统计资料-2009.pdf
- China Electric Power Yearbook 2001-2021/统计资料-2011.pdf
- China Electric Power Yearbook 2001-2021/统计资料-2013.pdf
- China Electric Power Yearbook 2001-2021/统计资料-2015.pdf
- China Electric Power Yearbook 2001-2021/统计资料-2019.pdf
- China Electric Power Yearbook 2001-2021/统计资料-2021.pdf
