# Supplementary material for: Prediction analysis of carbon emission in China’s electricity industry based on the dual carbon background
Source: PLoS One. 2024 May 17;19(5):e0302068. doi: 10.1371/journal.pone.0302068 (PMC11101092; doi:10.1371/journal.pone.0302068)
Supplement: S3 File — (ZIP) [file pone.0302068.s003.zip › China Electric Power Yearbook 2001-2021/2017.xlsx]

## Sheet: 电力统计基本数据一览表
2017年全国电力统计基本数据一览表
	单 位	2017年	2016年	比上年增长 （±、%）
一 、发 电 量	亿千瓦时	64171.1	60228.4	6.54615
水 电	亿千瓦时	11930.6	11748.4	1.55129
其中：抽水蓄能	亿千瓦时	327.527	307.805	6.40724
火 电	亿千瓦时	45557.6	43273.2	5.27909
其中：燃煤	亿千瓦时	41497.6	39456.8	5.17237
燃气	亿千瓦时	2027.6	1882.8	7.69053
核 电	亿千瓦时	2481.25	2131.78	16.3931
风 电	亿千瓦时	3034.2	2408.61	25.9733
太阳能发电	亿千瓦时	1166.18	665.279	75.2917
二、全社会用电量	亿千瓦时	63625.1	59710.1	6.55672
A、全行业用电合计	亿千瓦时	54922.6	51633.1	6.37085
第一产业	亿千瓦时	1175.12	1093.24	7.49018
第二产业	亿千瓦时	44922.2	42566.8	5.53347
其中:工 业	亿千瓦时	44133	41839.8	5.48087
其中：轻工业	亿千瓦时	7526.3	7045.95	6.81741
重工业	亿千瓦时	36606.7	34793.9	5.21021
第三产业	亿千瓦时	8825.22	7973.06	10.688
B、城乡居民生活用电合计	亿千瓦时	8702.54	8076.99	7.74492
城镇居民	亿千瓦时	4961.81	4571.43	8.53953
乡村居民	亿千瓦时	3740.73	3505.55	6.70872
三、发电装机容量	万千瓦	177708	165051	7.669
水 电	万千瓦	34358.7	33207	3.46818
其中：抽水蓄能	万千瓦	2869.25	2669.25	7.49274
火 电	万千瓦	110495	106094	4.14746
其中：燃煤	万千瓦	98130	94624.4	3.70471
燃气	万千瓦	7569.66	7010.5	7.97598
核 电	万千瓦	3581.72	3364.22	6.46522
风 电	万千瓦	16325.2	14747.1	10.7007
太阳能发电	万千瓦	12941.5	7631.26	69.5858
四、35千伏及以上输电线路回路长度	千米	1.82561e+06	1.75614e+06	3.95584
1、交流	千米	1.78821e+06	1.72733e+06	3.52445
其中: 1000千伏	千米	10072.8	7244.55	39.0393
750千伏	千米	18830	17967.6	4.79964
500千伏	千米	173772	165875	4.7606
330千伏	千米	30183.3	28365.8	6.40734
220千伏	千米	415311	397050	4.59919
110千伏	千米	631361	611431	3.25966
35千伏	千米	508682	499400	1.85875
2、直流	千米	37398.9	28807.7	29.8226
其中：±800千伏	千米	20873.6	12295.1	69.7714
±660千伏	千米	1333.71	1333.71
±500千伏	千米	13551.6	13538.8	0.0941589
±400千伏	千米	1640.09	1640.09
五、35千伏及以上变电设备容量	万千伏安	663108	629982	5.25821
1、交流	万千伏安	630065	606236	3.93067
其中: 1000千伏	万千伏安	13800	9900	39.3939
750千伏	万千伏安	14540.4	13570.4	7.14791
500千伏	万千伏安	125508	117128	7.1551
330千伏	万千伏安	12613.4	11319.6	11.4294
220千伏	万千伏安	203159	193599	4.93755
110千伏	万千伏安	209801	207426	1.14547
35千伏	万千伏安	50643.2	53293.5	-4.97303
2、直流	万千伏安	33042.5	23745.9	39.1506
其中：±800千伏	万千伏安	10695.9	4882.32	119.074
±660千伏	万千伏安	483.6	483.6
±500千伏	万千伏安	18830.7	17567	7.19391
±400千伏	万千伏安
六、新增发电装机容量	万千瓦	13118.5	12143.1	8.03204
水 电	万千瓦	1287.5	1179.07	9.19558
其中：抽水蓄能	万千瓦	200	366	-45.3552
火 电	万千瓦	4453.42	5048.26	-11.7829
其中：燃煤	万千瓦	3504.26	3865.6	-9.34763
燃气	万千瓦	570.656	214.227	166.379
核 电	万千瓦	217.5	720.479	-69.8118
风 电	万千瓦	1819.33	2024.3	-10.1254
太阳能发电	万千瓦	5340.71	3171.01	68.4229
七、火电机组退役和关停容量	万千瓦	929.287	571.369	62.6422
八、年底主要发电企业电源项目在建规模	万千瓦	20803.8	20757	0.225059
水 电	万千瓦	7886.56	7432.65	6.10696
火 电	万千瓦	8636.83	9128.59	-5.387
核 电	万千瓦	2289.28	2446.78	-6.43704
风 电	万千瓦	1908.62	1596.56	19.5458
九、新增直流输电线路长度及换流容量
1、线路长度	千米	8338.8	3391	145.91
其中: ±800千伏	千米	8338.8	1720	384.814
±660千伏	千米
±500千伏	千米	0	1671	-100
±400千伏	千米
2、换流容量	万千瓦	7900	3240	143.827
其中: ±800千伏	万千瓦	7700	1600	381.25
±660千伏	万千瓦
±500千伏	万千瓦	200	1640	-87.8049
±400千伏	万千瓦
十、新增交流110千伏及以上输电线路长度及变电设备容量
1、线路长度	千米	58084.3	56678.7	2.48005
其中: 1000千伏	千米	2846	4252	-33.0668
750千伏	千米	898.8	1812.8	-50.4192
500千伏	千米	7999.48	6930.66	15.4216
330千伏	千米	2520.55	1525.2	65.2603
220千伏	千米	18809.6	17087.7	10.0771
110千伏（含66千伏）	千米	25009.9	25070.3	-0.24113
2、变电设备容量	万千伏安	32594.6	34584.7	-5.75422
其中: 1000千伏	万千伏安	3000	5100	-41.1765
750千伏	万千伏安	1740	1860	-6.45161
500千伏	万千伏安	8275	7715	7.25859
330千伏	万千伏安	783	480	63.125
220千伏	万千伏安	10432.8	9239	12.921
110千伏（含66千伏）	万千伏安	8363.84	10190.7	-17.9267
十一、主要电力企业本年完成电力投资	亿元	8238.72	8839.86	-6.80031
1、电源投资	亿元	2899.84	3408.37	-14.9201
水 电	亿元	621.618	617.143	0.725129
火 电	亿元	857.712	1119.28	-23.3691
核 电	亿元	454.215	504.067	-9.88996
风 电	亿元	681.073	926.658	-26.5023
太阳能发电	亿元	285.221	241.227	18.2375
2、电网投资	亿元	5338.88	5431.49	-1.70495
送变电	亿元	5135.18	5281.51	-2.77069
其中：直流	亿元	858.933	494.755	73.6078
交流	亿元	4276.24	4786.75	-10.6651
其 他	亿元	203.709	149.979	35.8248
十二、单机6000千瓦及以上机组平均单机容量
水电	万千瓦/台	6.07394	6.41522	-0.341283
火电	万千瓦/台	13.1479	13.1944	-0.0465037
十三、6000千瓦及以上电厂供电标准煤耗	克/千瓦时	309.433	312.084	-2.651
十四、6000千瓦及以上电厂厂用电率	%	4.7987	4.7667	0.032
水 电	%	0.2713	0.2936	-0.0223
火 电	%	6.0363	6.0096	0.0267
十五、6000千瓦及以上电厂发电设备利用小时	小时	3789.71	3796.73	-7.0164
水 电	小时	3597.12	3618.92	-21.7946
其中：抽水蓄能	小时	1176.28	1266.31	-90.0277
火 电	小时	4218.78	4185.51	33.2731
核 电	小时	7088.7	7060.42	28.2813
风 电	小时	1948.72	1744.76	203.964
太阳能发电	小时	1204.98	1129.26	75.7267
十六、供、售电量及线损
供电量	亿千瓦时	54356.5	50742.5	7.12236
售电量	亿千瓦时	50834.9	47451.3	7.1308
线损电量	亿千瓦时	3521.61	3291.2	7.0007
线路损失率	%	6.47872	6.48609	-0.00736626
