# Supplementary material for: Prediction analysis of carbon emission in China’s electricity industry based on the dual carbon background
Source: PLoS One. 2024 May 17;19(5):e0302068. doi: 10.1371/journal.pone.0302068 (PMC11101092; doi:10.1371/journal.pone.0302068)
Supplement: S4 File — (ZIP) [file pone.0302068.s004.zip]

Archive with 6 entries (5 files):
- China Energy Statistic Yearbook 2001-2021/
- China Energy Statistic Yearbook 2001-2021/中国能源统计年鉴_林贤郁_四、全国能源平衡表-2000-2002.pdf
- China Energy Statistic Yearbook 2001-2021/中国能源统计年鉴_林贤郁_四、全国能源平衡表-2004.pdf
- China Energy Statistic Yearbook 2001-2021/中国能源统计年鉴_胡汉舟_总编_五、全国能源平衡表-2021.pdf
- China Energy Statistic Yearbook 2001-2021/五_全国能源平衡表_五_全国能源平衡表_文兼武总编_-2011.pdf
- China Energy Statistic Yearbook 2001-2021/五_全国能源平衡表_五_全国能源平衡表_文兼武总编_-2016.pdf
